# Supplementary material for: Agricultural activities and risk of treatment for depressive disorders among the entire French agricultural workforce: the TRACTOR project, a nationwide retrospective cohort study
Source: Lancet Reg Health Eur. 2023 Jun 26;31:100674. doi: 10.1016/j.lanepe.2023.100674 (PMC10318497; doi:10.1016/j.lanepe.2023.100674)
Supplement: Supplementary Table S2 [file mmc2.xlsx]

## Sheet: Table S2
Activity	Sex	Exposed populationa (%)	LTI or ≥ 12 ATD prescriptions				LTI or ≥ 11 ATD prescriptions				LTI or ≥ 10 ATD prescriptions				LTI or ≥ 9 ATD prescriptions				LTI or ≥ 8 ATD prescriptions				LTI or ≥ 7 ATD prescriptions				LTI or ≥ 6 ATD prescriptions				LTI or ≥ 5 ATD prescriptions				LTI or ≥ 4 ATD prescriptions				LTI or ≥ 3 ATD prescriptions				LTI or ≥ 2 ATD prescriptions				LTI or ≥ 1 ATD prescription
			mb	HR	p	p.adj (BH)	mb	HR	p	p.adj (BH)	mb	HR	p	p.adj (BH)	mb	HR	p	p.adj (BH)	mb	HR	p	p.adj (BH)	mb	HR	p	p.adj (BH)	mb	HR	p	p.adj (BH)	mb	HR	p	p.adj (BH)	mb	HR	p	p.adj (BH)	mb	HR	p	p.adj (BH)	mb	HR	p	p.adj (BH)	mb	HR	p
Truck farming, floriculture/flower-growing	Both sexes	43487 (3·99)	509 (1·17)	1·03 [0·95-1·13]	0·48	0·48	550 (1·27)	1·04 [0·95-1·13]	0·4	0·44	594 (1·37)	1·04 [0·96-1·13]	0·33	0·43	647 (1·49)	1·05 [0·98-1·14]	0·18	0·29	698 (1·61)	1·06 [0·98-1·14]	0·13	0·25	744 (1·72)	1·05 [0·98-1·13]	0·2	0·29	815 (1·89)	1·06 [0·99-1·14]	0·08	0·18	900 (2·09)	1·08 [1·01-1·15]	0·02	0·06	997 (2·32)	1·09 [1·02-1·16]	6·6e-03	0·02	1137 (2·65)	1·11 [1·05-1·18]	3·9e-04	1·7e-03	1353 (3·17)	1·14 [1·08-1·2]	< 0·0001	< 0·0001	1855 (4·4)	1·17 [1·11-1·22]	< 0·0001
	Female	13251 (3·93)	221 (1·67)	1·01 [0·89-1·16]	0·84	0·84	239 (1·81)	1·02 [0·9-1·16]	0·73	0·79	266 (2·01)	1·06 [0·94-1·2]	0·33	0·39	295 (2·24)	1·1 [0·98-1·24]	0·1	0·14	317 (2·41)	1·1 [0·99-1·24]	0·08	0·12	338 (2·57)	1·1 [0·99-1·23]	0·08	0·12	367 (2·8)	1·12 [1·01-1·24]	0·04	0·08	400 (3·06)	1·13 [1·02-1·24]	0·02	0·05	439 (3·37)	1·13 [1·03-1·25]	0·01	0·03	493 (3·8)	1·15 [1·05-1·26]	2·3e-03	0·01	564 (4·37)	1·15 [1·06-1·25]	1·2e-03	7·6e-03	728 (5·71)	1·15 [1·06-1·23]	3·1e-04
	Male	30236 (4·02)	288 (0·95)	1·04 [0·93-1·17]	0·51	0·91	311 (1·03)	1·04 [0·93-1·16]	0·5	0·91	328 (1·09)	1·02 [0·91-1·13]	0·77	0·91	352 (1·17)	1·01 [0·91-1·12]	0·86	0·94	381 (1·26)	1·02 [0·92-1·13]	0·76	0·91	406 (1·35)	1 [0·91-1·1]	0·99	0·99	448 (1·49)	1·02 [0·92-1·12]	0·75	0·91	500 (1·67)	1·04 [0·95-1·13]	0·42	0·91	558 (1·86)	1·05 [0·97-1·14]	0·24	0·79	644 (2·16)	1·08 [0·99-1·16]	0·07	0·3	789 (2·65)	1·12 [1·04-1·2]	1·8e-03	0·01	1127 (3·83)	1·17 [1·1-1·24]	< 0·0001
Fruit arboriculture	Both sexes	25001 (2·3)	290 (1·16)	0·97 [0·87-1·09]	0·63	0·96	311 (1·24)	0·96 [0·86-1·08]	0·52	0·96	344 (1·38)	0·99 [0·89-1·1]	0·85	0·96	369 (1·48)	0·98 [0·89-1·09]	0·76	0·96	390 (1·57)	0·97 [0·87-1·07]	0·5	0·96	431 (1·73)	0·99 [0·9-1·09]	0·84	0·96	462 (1·86)	0·98 [0·89-1·07]	0·65	0·96	513 (2·07)	1·0 [0·91-1·09]	0·96	0·96	572 (2·31)	1·01 [0·93-1·1]	0·79	0·96	633 (2·57)	1·0 [0·92-1·08]	0·94	0·96	750 (3·06)	1·01 [0·94-1·09]	0·8	0·96	1027 (4·23)	1·03 [0·97-1·09]	0·4
	Female	7927 (2·35)	121 (1·53)	0·88 [0·73-1·05]	0·15	0·21	125 (1·58)	0·84 [0·7-1]	0·05	0·1	136 (1·72)	0·85 [0·72-1·01]	0·06	0·1	142 (1·8)	0·83 [0·7-0·98]	0·03	0·1	151 (1·91)	0·82 [0·7-0·97]	0·02	0·1	166 (2·11)	0·84 [0·72-0·98]	0·03	0·1	175 (2·22)	0·83 [0·71-0·96]	0·01	0·1	200 (2·55)	0·88 [0·76-1·01]	0·06	0·1	228 (2·92)	0·91 [0·8-1·04]	0·18	0·23	244 (3·13)	0·88 [0·78-1]	0·05	0·1	294 (3·79)	0·93 [0·83-1·04]	0·21	0·25	405 (5·3)	0·99 [0·9-1·09]	0·84
	Male	17074 (2·27)	169 (0·99)	1·04 [0·9-1·22]	0·58	0·63	186 (1·09)	1·06 [0·92-1·22]	0·45	0·53	208 (1·22)	1·09 [0·95-1·26]	0·2	0·36	227 (1·33)	1·1 [0·97-1·26]	0·15	0·36	239 (1·41)	1·07 [0·94-1·22]	0·28	0·38	265 (1·56)	1·1 [0·97-1·24]	0·13	0·36	287 (1·69)	1·09 [0·97-1·23]	0·15	0·36	313 (1·85)	1·08 [0·97-1·21]	0·16	0·36	344 (2·04)	1·08 [0·97-1·2]	0·17	0·36	389 (2·31)	1·08 [0·97-1·19]	0·16	0·36	456 (2·72)	1·06 [0·97-1·16]	0·22	0·36	622 (3·74)	1·04 [0·96-1·13]	0·29
Garden center/tree nursery	Both sexes	5380 (0·49)	71 (1·32)	1·27 [1-1·6]	0·05	0·06	74 (1·38)	1·22 [0·97-1·53]	0·09	0·1	80 (1·49)	1·22 [0·98-1·52]	0·08	0·09	89 (1·66)	1·25 [1·02-1·54]	0·03	0·05	103 (1·93)	1·35 [1·11-1·63]	2·6e-03	4·9e-03	114 (2·14)	1·38 [1·14-1·65]	6·7e-04	2·2e-03	118 (2·21)	1·31 [1·09-1·57]	3·6e-03	5·9e-03	129 (2·42)	1·31 [1·1-1·55]	2·5e-03	4·9e-03	143 (2·69)	1·31 [1·11-1·54]	1·3e-03	3·4e-03	164 (3·1)	1·33 [1·14-1·55]	2·5e-04	1·1e-03	203 (3·87)	1·4 [1·22-1·61]	< 0·0001	< 0·0001	282 (5·46)	1·43 [1·27-1·61]	< 0·0001
	Female	1419 (0·42)	25 (1·76)	1·21 [0·82-1·79]	0·34	0·37	27 (1·91)	1·21 [0·83-1·77]	0·32	0·37	29 (2·05)	1·21 [0·84-1·74]	0·31	0·37	35 (2·48)	1·35 [0·97-1·89]	0·07	0·11	40 (2·85)	1·44 [1·06-1·97]	0·02	0·05	43 (3·07)	1·44 [1·07-1·95]	0·02	0·05	45 (3·22)	1·4 [1·04-1·87]	0·03	0·05	48 (3·44)	1·37 [1·03-1·82]	0·03	0·05	52 (3·74)	1·35 [1·03-1·77]	0·03	0·05	58 (4·18)	1·35 [1·04-1·74]	0·02	0·05	71 (5·17)	1·43 [1·13-1·81]	2·5e-03	0·02	95 (7·04)	1·46 [1·19-1·78]	2·6e-04
	Male	3961 (0·53)	46 (1·16)	1·31 [0·98-1·74]	0·07	0·1	47 (1·19)	1·23 [0·92-1·63]	0·16	0·19	51 (1·29)	1·23 [0·93-1·62]	0·14	0·18	54 (1·37)	1·2 [0·92-1·57]	0·18	0·2	63 (1·6)	1·29 [1·01-1·66]	0·04	0·08	71 (1·8)	1·34 [1·06-1·69]	0·01	0·04	73 (1·86)	1·26 [1-1·59]	0·05	0·08	81 (2·06)	1·27 [1·02-1·58]	0·03	0·07	91 (2·32)	1·29 [1·05-1·58]	0·02	0·04	106 (2·72)	1·32 [1·09-1·6]	4·1e-03	0·02	132 (3·41)	1·39 [1·17-1·64]	1·9e-04	1·2e-03	187 (4·9)	1·41 [1·22-1·63]	< 0·0001
Crop farming	Both sexes	316926 (29·1)	3530 (1·11)	0·92 [0·88-0·95]	< 0·0001	< 0·0001	3791 (1·2)	0·91 [0·88-0·95]	< 0·0001	< 0·0001	4045 (1·28)	0·9 [0·87-0·94]	< 0·0001	< 0·0001	4329 (1·37)	0·9 [0·87-0·93]	< 0·0001	< 0·0001	4663 (1·48)	0·91 [0·88-0·94]	< 0·0001	< 0·0001	5010 (1·59)	0·9 [0·88-0·93]	< 0·0001	< 0·0001	5401 (1·71)	0·9 [0·88-0·93]	< 0·0001	< 0·0001	5857 (1·86)	0·9 [0·88-0·93]	< 0·0001	< 0·0001	6395 (2·04)	0·9 [0·88-0·93]	< 0·0001	< 0·0001	7104 (2·27)	0·9 [0·88-0·92]	< 0·0001	< 0·0001	8183 (2·62)	0·89 [0·87-0·91]	< 0·0001	< 0·0001	10755 (3·47)	0·88 [0·86-0·9]	< 0·0001
(e.g., wheat, corn, and industrial grower)	Female	105642 (31·3)	1612 (1·53)	0·89 [0·84-0·94]	< 0·0001	< 0·0001	1719 (1·63)	0·88 [0·83-0·93]	< 0·0001	< 0·0001	1832 (1·74)	0·88 [0·83-0·93]	< 0·0001	< 0·0001	1943 (1·85)	0·88 [0·83-0·92]	< 0·0001	< 0·0001	2072 (1·97)	0·88 [0·83-0·92]	< 0·0001	< 0·0001	2203 (2·1)	0·87 [0·83-0·92]	< 0·0001	< 0·0001	2358 (2·25)	0·88 [0·84-0·92]	< 0·0001	< 0·0001	2522 (2·41)	0·87 [0·83-0·91]	< 0·0001	< 0·0001	2727 (2·61)	0·87 [0·83-0·91]	< 0·0001	< 0·0001	3001 (2·88)	0·88 [0·84-0·92]	< 0·0001	< 0·0001	3381 (3·25)	0·87 [0·84-0·91]	< 0·0001	< 0·0001	4272 (4·15)	0·86 [0·83-0·89]	< 0·0001
	Male	211284 (28·1)	1918 (0·91)	0·97 [0·92-1·02]	0·24	0·24	2072 (0·98)	0·97 [0·92-1·01]	0·16	0·17	2213 (1·05)	0·95 [0·91-1]	0·05	0·07	2386 (1·13)	0·95 [0·91-1·0]	0·03	0·05	2591 (1·23)	0·96 [0·92-1]	0·06	0·07	2807 (1·33)	0·96 [0·92-1]	0·05	0·07	3043 (1·45)	0·96 [0·92-1·0]	0·03	0·05	3335 (1·59)	0·96 [0·92-0·99]	0·02	0·05	3668 (1·75)	0·95 [0·92-0·99]	0·01	0·03	4103 (1·96)	0·94 [0·91-0·98]	1·3e-03	5·5e-03	4802 (2·3)	0·93 [0·9-0·96]	< 0·0001	1·7e-04	6483 (3·14)	0·92 [0·89-0·94]	< 0·0001
Viticulture	Both sexes	121950 (11·2)	1932 (1·58)	1·09 [1·03-1·14]	7·6e-04	8·2e-04	2087 (1·71)	1·09 [1·04-1·14]	4·3e-04	5·0e-04	2251 (1·85)	1·09 [1·04-1·14]	2·1e-04	2·7e-04	2427 (2)	1·09 [1·04-1·14]	< 0·0001	1·6e-04	2601 (2·14)	1·08 [1·04-1·13]	1·2e-04	1·7e-04	2803 (2·32)	1·08 [1·04-1·13]	< 0·0001	1·2e-04	3048 (2·52)	1·09 [1·05-1·13]	< 0·0001	< 0·0001	3314 (2·75)	1·09 [1·05-1·13]	< 0·0001	< 0·0001	3662 (3·05)	1·1 [1·06-1·13]	< 0·0001	< 0·0001	4100 (3·42)	1·1 [1·06-1·13]	< 0·0001	< 0·0001	4813 (4·04)	1·1 [1·07-1·14]	< 0·0001	< 0·0001	6531 (5·57)	1·12 [1·09-1·15]	< 0·0001
	Female	42909 (12·7)	953 (2·22)	1·06 [0·99-1·14]	0·09	0·15	1017 (2·37)	1·05 [0·99-1·13]	0·12	0·16	1086 (2·54)	1·05 [0·98-1·12]	0·16	0·18	1157 (2·71)	1·04 [0·98-1·11]	0·19	0·19	1238 (2·9)	1·04 [0·98-1·11]	0·17	0·18	1329 (3·12)	1·05 [0·99-1·11]	0·11	0·16	1428 (3·37)	1·05 [0·99-1·11]	0·09	0·15	1555 (3·68)	1·06 [1·01-1·12]	0·03	0·08	1705 (4·04)	1·07 [1·01-1·12]	0·01	0·04	1875 (4·47)	1·06 [1·01-1·12]	0·01	0·04	2166 (5·19)	1·08 [1·03-1·13]	1·3e-03	8·5e-03	2825 (6·88)	1·09 [1·04-1·13]	< 0·0001
	Male	79041 (10·5)	979 (1·24)	1·11 [1·04-1·19]	1·7e-03	1·9e-03	1070 (1·36)	1·12 [1·05-1·19]	4·5e-04	5·3e-04	1165 (1·48)	1·13 [1·06-1·2]	< 0·0001	1·2e-04	1270 (1·61)	1·14 [1·07-1·2]	< 0·0001	< 0·0001	1363 (1·73)	1·13 [1·07-1·19]	< 0·0001	< 0·0001	1474 (1·88)	1·12 [1·06-1·18]	< 0·0001	< 0·0001	1620 (2·07)	1·13 [1·07-1·19]	< 0·0001	< 0·0001	1759 (2·25)	1·12 [1·06-1·17]	< 0·0001	< 0·0001	1957 (2·51)	1·12 [1·07-1·18]	< 0·0001	< 0·0001	2225 (2·86)	1·13 [1·08-1·18]	< 0·0001	< 0·0001	2647 (3·42)	1·13 [1·08-1·17]	< 0·0001	< 0·0001	3706 (4·86)	1·14 [1·1-1·18]	< 0·0001
Sylviculture/forestry	Both sexes	2160 (0·2)	22 (1·02)	1·38 [0·91-2·1]	0·13	0·15	23 (1·07)	1·34 [0·89-2·01]	0·16	0·18	27 (1·25)	1·46 [1-2·13]	0·05	0·07	29 (1·35)	1·45 [1·01-2·09]	0·04	0·07	29 (1·35)	1·35 [0·94-1·95]	0·1	0·14	29 (1·35)	1·25 [0·87-1·8]	0·23	0·23	37 (1·72)	1·49 [1·08-2·06]	0·01	0·05	40 (1·87)	1·48 [1·08-2·02]	0·01	0·05	41 (1·91)	1·38 [1·01-1·87]	0·04	0·07	45 (2·11)	1·34 [1-1·8]	0·05	0·07	57 (2·68)	1·46 [1·12-1·89]	4·6e-03	0·03	80 (3·81)	1·53 [1·23-1·9]	1·5e-04
(e.g., thinning, pruning)	Female	359 (0·11)	8 (2·23)	1·59 [0·8-3·18]	0·19	0·47	8 (2·23)	1·49 [0·74-2·97]	0·26	0·47	8 (2·23)	1·39 [0·69-2·78]	0·35	0·47	8 (2·23)	1·31 [0·65-2·61]	0·45	0·53	8 (2·23)	1·23 [0·61-2·46]	0·56	0·61	8 (2·23)	1·15 [0·58-2·3]	0·69	0·69	11 (3·09)	1·53 [0·85-2·76]	0·16	0·47	11 (3·09)	1·42 [0·79-2·57]	0·24	0·47	11 (3·09)	1·31 [0·73-2·37]	0·37	0·47	12 (3·38)	1·31 [0·75-2·31]	0·35	0·47	15 (4·26)	1·48 [0·89-2·46]	0·13	0·47	19 (5·46)	1·5 [0·96-2·35]	0·08
	Male	1801 (0·24)	14 (0·78)	1·47 [0·87-2·49]	0·15	0·15	15 (0·83)	1·45 [0·88-2·41]	0·15	0·15	19 (1·06)	1·71 [1·09-2·68]	0·02	0·03	21 (1·17)	1·74 [1·13-2·67]	0·01	0·02	21 (1·17)	1·61 [1·05-2·48]	0·03	0·04	21 (1·17)	1·49 [0·97-2·28]	0·07	0·08	26 (1·45)	1·69 [1·15-2·49]	7·4e-03	0·02	29 (1·62)	1·72 [1·19-2·47]	3·7e-03	0·01	30 (1·68)	1·6 [1·12-2·28]	0·01	0·02	33 (1·85)	1·54 [1·1-2·17]	0·01	0·02	42 (2·37)	1·64 [1·21-2·23]	1·3e-03	7·7e-03	61 (3·48)	1·72 [1·34-2·22]	< 0·0001
Unspecified specialized farming	Both sexes	6615 (0·61)	85 (1·28)	1·47 [1·19-1·82]	3·7e-04	7·8e-04	91 (1·38)	1·46 [1·19-1·79]	3·3e-04	7·8e-04	95 (1·44)	1·41 [1·15-1·72]	8·7e-04	1·3e-03	101 (1·53)	1·38 [1·14-1·68]	1·1e-03	1·3e-03	110 (1·67)	1·4 [1·16-1·69]	4·2e-04	7·8e-04	116 (1·76)	1·37 [1·14-1·64]	8·0e-04	1·3e-03	124 (1·89)	1·34 [1·13-1·6]	1·0e-03	1·3e-03	131 (1·99)	1·3 [1·09-1·54]	3·1e-03	3·3e-03	142 (2·17)	1·27 [1·08-1·5]	4·6e-03	4·6e-03	166 (2·54)	1·32 [1·13-1·53]	4·0e-04	7·8e-04	195 (3)	1·31 [1·14-1·51]	1·6e-04	7·8e-04	271 (4·22)	1·34 [1·19-1·52]	< 0·0001
(e.g., herbs, mushrooms)	Female	2408 (0·71)	39 (1·62)	1·3 [0·95-1·78]	0·11	0·17	42 (1·75)	1·3 [0·96-1·76]	0·09	0·17	43 (1·79)	1·23 [0·91-1·66]	0·18	0·19	46 (1·92)	1·22 [0·91-1·63]	0·19	0·19	51 (2·13)	1·25 [0·95-1·65]	0·11	0·17	53 (2·21)	1·21 [0·92-1·59]	0·17	0·19	58 (2·43)	1·23 [0·95-1·59]	0·12	0·17	63 (2·64)	1·22 [0·95-1·56]	0·11	0·17	67 (2·82)	1·18 [0·93-1·5]	0·18	0·19	77 (3·25)	1·21 [0·97-1·51]	0·1	0·17	89 (3·77)	1·2 [0·97-1·48]	0·09	0·17	122 (5·25)	1·25 [1·05-1·5]	0·01
	Male	4207 (0·56)	46 (1·09)	1·57 [1·18-2·1]	2·3e-03	6·8e-03	49 (1·17)	1·54 [1·16-2·04]	2·5e-03	6·8e-03	52 (1·24)	1·51 [1·15-1·98]	3·0e-03	6·8e-03	55 (1·31)	1·47 [1·13-1·92]	4·2e-03	6·8e-03	59 (1·41)	1·46 [1·13-1·89]	3·6e-03	6·8e-03	63 (1·5)	1·44 [1·12-1·84]	4·0e-03	6·8e-03	66 (1·58)	1·38 [1·08-1·76]	9·3e-03	0·01	68 (1·62)	1·29 [1·02-1·64]	0·04	0·04	75 (1·8)	1·28 [1·02-1·61]	0·03	0·04	89 (2·14)	1·34 [1·09-1·65]	6·0e-03	8·6e-03	106 (2·56)	1·33 [1·1-1·62]	3·0e-03	6·8e-03	149 (3·63)	1·35 [1·15-1·58]	2·7e-04
Dairy farming	Both sexes	161436 (14·8)	2882 (1·79)	1·38 [1·33-1·44]	< 0·0001	< 0·0001	3128 (1·94)	1·39 [1·34-1·45]	< 0·0001	< 0·0001	3363 (2·09)	1·38 [1·33-1·44]	< 0·0001	< 0·0001	3638 (2·26)	1·38 [1·34-1·44]	< 0·0001	< 0·0001	3913 (2·44)	1·38 [1·33-1·43]	< 0·0001	< 0·0001	4183 (2·61)	1·36 [1·31-1·41]	< 0·0001	< 0·0001	4505 (2·82)	1·34 [1·3-1·39]	< 0·0001	< 0·0001	4879 (3·06)	1·33 [1·29-1·37]	< 0·0001	< 0·0001	5309 (3·34)	1·31 [1·27-1·35]	< 0·0001	< 0·0001	5923 (3·74)	1·29 [1·26-1·33]	< 0·0001	< 0·0001	6866 (4·36)	1·28 [1·24-1·31]	< 0·0001	< 0·0001	9135 (5·89)	1·24 [1·21-1·27]	< 0·0001
	Female	49659 (14·7)	1258 (2·53)	1·43 [1·34-1·52]	< 0·0001	< 0·0001	1358 (2·74)	1·43 [1·35-1·52]	< 0·0001	< 0·0001	1455 (2·94)	1·43 [1·35-1·51]	< 0·0001	< 0·0001	1566 (3·17)	1·43 [1·35-1·51]	< 0·0001	< 0·0001	1676 (3·4)	1·42 [1·34-1·49]	< 0·0001	< 0·0001	1778 (3·62)	1·4 [1·32-1·47]	< 0·0001	< 0·0001	1906 (3·89)	1·39 [1·32-1·46]	< 0·0001	< 0·0001	2047 (4·19)	1·37 [1·3-1·44]	< 0·0001	< 0·0001	2222 (4·56)	1·35 [1·29-1·41]	< 0·0001	< 0·0001	2460 (5·08)	1·34 [1·28-1·4]	< 0·0001	< 0·0001	2805 (5·83)	1·32 [1·27-1·38]	< 0·0001	< 0·0001	3615 (7·64)	1·29 [1·24-1·34]	< 0·0001
	Male	111777 (14·9)	1624 (1·45)	1·28 [1·21-1·35]	< 0·0001	< 0·0001	1770 (1·59)	1·29 [1·22-1·36]	< 0·0001	< 0·0001	1908 (1·71)	1·28 [1·22-1·35]	< 0·0001	< 0·0001	2072 (1·86)	1·29 [1·23-1·35]	< 0·0001	< 0·0001	2237 (2·01)	1·28 [1·23-1·35]	< 0·0001	< 0·0001	2405 (2·17)	1·27 [1·21-1·32]	< 0·0001	< 0·0001	2599 (2·35)	1·25 [1·2-1·31]	< 0·0001	< 0·0001	2832 (2·56)	1·24 [1·19-1·3]	< 0·0001	< 0·0001	3087 (2·8)	1·22 [1·17-1·27]	< 0·0001	< 0·0001	3463 (3·15)	1·2 [1·16-1·25]	< 0·0001	< 0·0001	4061 (3·71)	1·19 [1·15-1·23]	< 0·0001	< 0·0001	5520 (5·12)	1·16 [1·13-1·2]	< 0·0001
Cow farming	Both sexes	111873 (10·3)	2386 (2·13)	1·59 [1·52-1·66]	< 0·0001	< 0·0001	2560 (2·29)	1·57 [1·51-1·64]	< 0·0001	< 0·0001	2748 (2·46)	1·57 [1·5-1·63]	< 0·0001	< 0·0001	2926 (2·63)	1·54 [1·48-1·61]	< 0·0001	< 0·0001	3105 (2·79)	1·52 [1·46-1·58]	< 0·0001	< 0·0001	3331 (3)	1·51 [1·45-1·57]	< 0·0001	< 0·0001	3570 (3·23)	1·49 [1·44-1·55]	< 0·0001	< 0·0001	3853 (3·49)	1·48 [1·43-1·53]	< 0·0001	< 0·0001	4149 (3·77)	1·44 [1·4-1·49]	< 0·0001	< 0·0001	4577 (4·17)	1·42 [1·37-1·46]	< 0·0001	< 0·0001	5241 (4·81)	1·39 [1·35-1·43]	< 0·0001	< 0·0001	6933 (6·46)	1·36 [1·32-1·39]	< 0·0001
	Female	32904 (9·76)	1070 (3·25)	1·72 [1·62-1·84]	< 0·0001	< 0·0001	1145 (3·49)	1·72 [1·61-1·83]	< 0·0001	< 0·0001	1227 (3·75)	1·71 [1·61-1·82]	< 0·0001	< 0·0001	1292 (3·95)	1·68 [1·58-1·78]	< 0·0001	< 0·0001	1364 (4·18)	1·65 [1·56-1·75]	< 0·0001	< 0·0001	1459 (4·49)	1·65 [1·56-1·75]	< 0·0001	< 0·0001	1541 (4·75)	1·62 [1·54-1·71]	< 0·0001	< 0·0001	1654 (5·12)	1·61 [1·53-1·7]	< 0·0001	< 0·0001	1777 (5·52)	1·59 [1·51-1·67]	< 0·0001	< 0·0001	1932 (6·03)	1·56 [1·48-1·64]	< 0·0001	< 0·0001	2180 (6·86)	1·54 [1·47-1·61]	< 0·0001	< 0·0001	2840 (9·12)	1·55 [1·49-1·61]	< 0·0001
	Male	78969 (10·5)	1316 (1·67)	1·47 [1·38-1·56]	< 0·0001	< 0·0001	1415 (1·79)	1·45 [1·37-1·54]	< 0·0001	< 0·0001	1521 (1·93)	1·44 [1·37-1·53]	< 0·0001	< 0·0001	1634 (2·08)	1·43 [1·36-1·51]	< 0·0001	< 0·0001	1741 (2·22)	1·41 [1·34-1·48]	< 0·0001	< 0·0001	1872 (2·39)	1·39 [1·33-1·46]	< 0·0001	< 0·0001	2029 (2·59)	1·39 [1·32-1·45]	< 0·0001	< 0·0001	2199 (2·82)	1·37 [1·31-1·43]	< 0·0001	< 0·0001	2372 (3·04)	1·34 [1·28-1·39]	< 0·0001	< 0·0001	2645 (3·41)	1·31 [1·26-1·37]	< 0·0001	< 0·0001	3061 (3·96)	1·28 [1·23-1·33]	< 0·0001	< 0·0001	4093 (5·37)	1·24 [1·2-1·28]	< 0·0001
Both/mixed dairy and cow farming	Both sexes	31070 (2·85)	563 (1·81)	1·24 [1·14-1·35]	< 0·0001	< 0·0001	613 (1·98)	1·25 [1·15-1·35]	< 0·0001	< 0·0001	646 (2·08)	1·22 [1·13-1·32]	< 0·0001	< 0·0001	698 (2·26)	1·22 [1·13-1·31]	< 0·0001	< 0·0001	752 (2·44)	1·22 [1·13-1·31]	< 0·0001	< 0·0001	810 (2·63)	1·21 [1·13-1·3]	< 0·0001	< 0·0001	878 (2·85)	1·21 [1·13-1·3]	< 0·0001	< 0·0001	930 (3·03)	1·18 [1·1-1·26]	< 0·0001	< 0·0001	1022 (3·34)	1·17 [1·1-1·25]	< 0·0001	< 0·0001	1144 (3·75)	1·17 [1·1-1·24]	< 0·0001	< 0·0001	1341 (4·43)	1·17 [1·11-1·24]	< 0·0001	< 0·0001	1834 (6·15)	1·18 [1·13-1·24]	< 0·0001
	Female	8084 (2·4)	238 (2·94)	1·4 [1·23-1·59]	< 0·0001	< 0·0001	259 (3·21)	1·42 [1·25-1·6]	< 0·0001	< 0·0001	269 (3·34)	1·36 [1·21-1·54]	< 0·0001	< 0·0001	283 (3·52)	1·33 [1·19-1·5]	< 0·0001	< 0·0001	295 (3·68)	1·29 [1·15-1·45]	< 0·0001	< 0·0001	317 (3·96)	1·3 [1·16-1·45]	< 0·0001	< 0·0001	349 (4·38)	1·33 [1·2-1·48]	< 0·0001	< 0·0001	365 (4·59)	1·28 [1·16-1·43]	< 0·0001	< 0·0001	395 (4·98)	1·27 [1·15-1·4]	< 0·0001	< 0·0001	438 (5·56)	1·27 [1·16-1·4]	< 0·0001	< 0·0001	503 (6·43)	1·27 [1·17-1·39]	< 0·0001	< 0·0001	646 (8·42)	1·25 [1·15-1·35]	< 0·0001
	Male	22986 (3·06)	325 (1·41)	1·1 [0·99-1·23]	0·08	0·1	354 (1·54)	1·11 [1·0-1·23]	0·06	0·08	377 (1·64)	1·09 [0·99-1·21]	0·1	0·1	415 (1·81)	1·11 [1·01-1·23]	0·04	0·08	457 (2)	1·13 [1·03-1·24]	0·01	0·05	493 (2·16)	1·12 [1·03-1·23]	0·01	0·05	529 (2·32)	1·1 [1·01-1·21]	0·03	0·07	565 (2·48)	1·08 [0·99-1·17]	0·09	0·1	627 (2·76)	1·08 [1-1·17]	0·05	0·08	706 (3·12)	1·08 [1·0-1·16]	0·06	0·08	838 (3·73)	1·08 [1·01-1·16]	0·02	0·07	1188 (5·37)	1·11 [1·05-1·18]	2·6e-04
Ovine and caprine farming	Both sexes	48716 (4·48)	675 (1·39)	1·1 [1·01-1·18]	0·02	0·02	737 (1·51)	1·11 [1·03-1·19]	7·2e-03	7·9e-03	805 (1·66)	1·12 [1·04-1·2]	1·5e-03	2·2e-03	869 (1·79)	1·12 [1·05-1·2]	1·0e-03	1·9e-03	934 (1·93)	1·12 [1·05-1·19]	9·1e-04	1·9e-03	993 (2·05)	1·1 [1·03-1·17]	3·6e-03	4·6e-03	1068 (2·21)	1·09 [1·02-1·16]	6·3e-03	7·4e-03	1178 (2·44)	1·1 [1·04-1·17]	1·2e-03	2·0e-03	1309 (2·72)	1·11 [1·05-1·17]	2·1e-04	5·5e-04	1471 (3·07)	1·11 [1·05-1·17]	1·1e-04	3·6e-04	1728 (3·63)	1·11 [1·06-1·17]	< 0·0001	< 0·0001	2327 (4·94)	1·1 [1·06-1·15]	< 0·0001
	Female	17314 (5·13)	333 (1·92)	1·07 [0·96-1·2]	0·21	0·21	361 (2·09)	1·08 [0·97-1·2]	0·16	0·17	395 (2·29)	1·1 [0·99-1·22]	0·07	0·08	425 (2·47)	1·1 [1·0-1·21]	0·06	0·08	462 (2·69)	1·11 [1·01-1·22]	0·03	0·05	491 (2·86)	1·1 [1·01-1·21]	0·04	0·06	527 (3·08)	1·1 [1-1·2]	0·04	0·06	581 (3·4)	1·12 [1·03-1·21]	0·01	0·02	650 (3·82)	1·14 [1·05-1·23]	1·3e-03	4·3e-03	723 (4·27)	1·14 [1·06-1·23]	7·3e-04	3·2e-03	831 (4·94)	1·13 [1·06-1·22]	4·2e-04	2·7e-03	1093 (6·6)	1·13 [1·07-1·2]	< 0·0001
	Male	31402 (4·18)	342 (1·09)	1·12 [1-1·25]	0·04	0·05	376 (1·2)	1·13 [1·02-1·26]	0·02	0·03	410 (1·31)	1·14 [1·04-1·26]	8·2e-03	0·03	444 (1·42)	1·14 [1·04-1·25]	6·6e-03	0·03	472 (1·51)	1·12 [1·02-1·23]	0·02	0·03	502 (1·61)	1·1 [1-1·2]	0·05	0·05	541 (1·73)	1·08 [0·99-1·18]	0·08	0·08	597 (1·92)	1·09 [1-1·18]	0·05	0·05	659 (2·12)	1·08 [1-1·17]	0·05	0·05	748 (2·41)	1·08 [1-1·16]	0·04	0·05	897 (2·91)	1·09 [1·02-1·16]	0·01	0·03	1234 (4·04)	1·07 [1·01-1·14]	0·01
Pig farming	Both sexes	13636 (1·25)	235 (1·72)	1·22 [1·07-1·38]	2·9e-03	3·2e-03	260 (1·91)	1·24 [1·1-1·41]	4·7e-04	5·5e-04	284 (2·09)	1·26 [1·12-1·42]	1·2e-04	1·6e-04	308 (2·27)	1·26 [1·13-1·41]	< 0·0001	< 0·0001	340 (2·51)	1·29 [1·16-1·44]	< 0·0001	< 0·0001	369 (2·73)	1·3 [1·17-1·44]	< 0·0001	< 0·0001	400 (2·97)	1·3 [1·17-1·43]	< 0·0001	< 0·0001	435 (3·24)	1·29 [1·18-1·42]	< 0·0001	< 0·0001	489 (3·65)	1·32 [1·21-1·44]	< 0·0001	< 0·0001	526 (3·94)	1·26 [1·16-1·37]	< 0·0001	< 0·0001	611 (4·61)	1·25 [1·15-1·35]	< 0·0001	< 0·0001	845 (6·49)	1·27 [1·19-1·36]	< 0·0001
	Female	3890 (1·15)	100 (2·57)	1·38 [1·13-1·68]	1·5e-03	1·6e-03	116 (2·99)	1·49 [1·24-1·79]	< 0·0001	< 0·0001	124 (3·21)	1·48 [1·24-1·76]	< 0·0001	< 0·0001	134 (3·48)	1·48 [1·25-1·76]	< 0·0001	< 0·0001	144 (3·74)	1·48 [1·26-1·75]	< 0·0001	< 0·0001	157 (4·1)	1·51 [1·29-1·77]	< 0·0001	< 0·0001	168 (4·4)	1·5 [1·29-1·74]	< 0·0001	< 0·0001	180 (4·72)	1·48 [1·28-1·72]	< 0·0001	< 0·0001	206 (5·44)	1·55 [1·35-1·78]	< 0·0001	< 0·0001	218 (5·78)	1·47 [1·29-1·68]	< 0·0001	< 0·0001	241 (6·43)	1·41 [1·24-1·6]	< 0·0001	< 0·0001	345 (9·47)	1·55 [1·39-1·72]	< 0·0001
	Male	9746 (1·3)	135 (1·39)	1·09 [0·92-1·29]	0·33	0·39	144 (1·48)	1·07 [0·91-1·26]	0·44	0·47	160 (1·65)	1·1 [0·94-1·28]	0·24	0·32	174 (1·79)	1·1 [0·95-1·28]	0·2	0·3	196 (2·02)	1·15 [1·0-1·32]	0·05	0·1	212 (2·19)	1·14 [1·0-1·31]	0·05	0·1	232 (2·4)	1·15 [1·01-1·31]	0·04	0·1	255 (2·65)	1·15 [1·02-1·3]	0·03	0·09	283 (2·95)	1·16 [1·03-1·3]	0·01	0·09	308 (3·22)	1·11 [0·99-1·24]	0·07	0·11	370 (3·89)	1·13 [1·02-1·25]	0·02	0·09	500 (5·33)	1·1 [1·01-1·21]	0·03
Stud farming	Both sexes	17164 (1·58)	158 (0·92)	1·01 [0·86-1·18]	0·91	0·91	173 (1·01)	1·02 [0·88-1·19]	0·75	0·81	190 (1·11)	1·04 [0·9-1·2]	0·57	0·73	205 (1·2)	1·04 [0·91-1·19]	0·57	0·73	219 (1·28)	1·03 [0·91-1·18]	0·62	0·73	244 (1·43)	1·07 [0·94-1·21]	0·3	0·49	273 (1·6)	1·1 [0·98-1·24]	0·1	0·27	294 (1·73)	1·09 [0·97-1·22]	0·16	0·36	341 (2·01)	1·14 [1·02-1·27]	0·02	0·05	393 (2·32)	1·17 [1·05-1·29]	2·7e-03	0·01	464 (2·75)	1·17 [1·07-1·28]	6·9e-04	4·5e-03	671 (4·03)	1·26 [1·17-1·36]	< 0·0001
	Female	7408 (2·2)	91 (1·23)	0·86 [0·7-1·06]	0·15	0·75	102 (1·38)	0·89 [0·74-1·09]	0·26	0·76	115 (1·56)	0·94 [0·78-1·12]	0·48	0·76	125 (1·7)	0·94 [0·79-1·12]	0·5	0·76	136 (1·85)	0·95 [0·8-1·13]	0·56	0·76	151 (2·05)	0·98 [0·84-1·15]	0·82	0·89	166 (2·26)	1 [0·86-1·17]	0·99	0·99	178 (2·43)	0·98 [0·85-1·14]	0·81	0·89	207 (2·84)	1·04 [0·91-1·19]	0·59	0·76	232 (3·19)	1·04 [0·91-1·18]	0·59	0·76	281 (3·89)	1·09 [0·97-1·22]	0·17	0·75	402 (5·66)	1·18 [1·07-1·3]	1·2e-03
	Male	9756 (1·3)	67 (0·69)	1·27 [1·0-1·62]	0·05	0·09	71 (0·73)	1·24 [0·98-1·57]	0·07	0·11	75 (0·77)	1·21 [0·96-1·52]	0·1	0·15	80 (0·82)	1·19 [0·95-1·48]	0·13	0·15	83 (0·85)	1·14 [0·92-1·42]	0·23	0·25	93 (0·96)	1·18 [0·96-1·45]	0·11	0·15	107 (1·1)	1·24 [1·03-1·5]	0·03	0·07	116 (1·2)	1·22 [1·01-1·46]	0·04	0·08	134 (1·38)	1·26 [1·06-1·49]	7·9e-03	0·03	161 (1·67)	1·33 [1·14-1·55]	3·7e-04	2·4e-03	183 (1·9)	1·25 [1·08-1·44]	3·0e-03	0·01	269 (2·82)	1·31 [1·16-1·48]	< 0·0001
Training, dressage, riding clubs	Both sexes	14874 (1·37)	135 (0·91)	0·94 [0·79-1·11]	0·47	0·56	142 (0·96)	0·91 [0·77-1·08]	0·27	0·5	158 (1·06)	0·94 [0·8-1·09]	0·4	0·56	173 (1·17)	0·94 [0·81-1·09]	0·43	0·56	194 (1·31)	0·98 [0·85-1·12]	0·74	0·74	222 (1·5)	1·03 [0·9-1·18]	0·64	0·69	247 (1·67)	1·05 [0·93-1·19]	0·42	0·56	279 (1·89)	1·08 [0·96-1·22]	0·2	0·5	324 (2·21)	1·13 [1·01-1·26]	0·03	0·1	389 (2·66)	1·19 [1·07-1·31]	8·0e-04	3·5e-03	508 (3·5)	1·31 [1·2-1·43]	< 0·0001	< 0·0001	742 (5·2)	1·39 [1·3-1·5]	< 0·0001
	Female	6619 (1·96)	75 (1·13)	0·87 [0·69-1·09]	0·22	0·42	80 (1·21)	0·85 [0·68-1·07]	0·16	0·42	93 (1·41)	0·92 [0·75-1·13]	0·4	0·58	103 (1·56)	0·93 [0·77-1·13]	0·47	0·61	117 (1·78)	0·98 [0·81-1·17]	0·79	0·86	129 (1·96)	1·0 [0·84-1·19]	0·98	0·98	148 (2·26)	1·06 [0·9-1·24]	0·52	0·61	165 (2·53)	1·07 [0·92-1·25]	0·39	0·58	188 (2·89)	1·1 [0·95-1·27]	0·21	0·42	229 (3·54)	1·18 [1·03-1·34]	0·01	0·06	291 (4·54)	1·28 [1·14-1·44]	< 0·0001	2·1e-04	411 (6·54)	1·34 [1·22-1·48]	< 0·0001
	Male	8255 (1·1)	60 (0·73)	1·01 [0·78-1·3]	0·96	0·96	62 (0·75)	0·95 [0·74-1·23]	0·72	0·96	65 (0·79)	0·92 [0·72-1·18]	0·51	0·94	70 (0·85)	0·91 [0·72-1·15]	0·42	0·94	77 (0·94)	0·92 [0·74-1·15]	0·48	0·94	93 (1·13)	1·02 [0·83-1·25]	0·83	0·96	99 (1·2)	0·99 [0·81-1·21]	0·91	0·96	114 (1·39)	1·03 [0·86-1·24]	0·76	0·96	136 (1·66)	1·1 [0·93-1·3]	0·28	0·91	160 (1·96)	1·12 [0·96-1·31]	0·15	0·65	217 (2·68)	1·26 [1·1-1·44]	6·3e-04	4·1e-03	331 (4·15)	1·36 [1·22-1·51]	< 0·0001
Unspecified large animal farming	Both sexes	2997 (0·28)	39 (1·3)	1·84 [1·34-2·52]	1·4e-04	1·7e-04	39 (1·3)	1·7 [1·24-2·33]	9·0e-04	9·8e-04	47 (1·57)	1·9 [1·43-2·53]	< 0·0001	< 0·0001	51 (1·71)	1·9 [1·45-2·51]	< 0·0001	< 0·0001	55 (1·85)	1·91 [1·46-2·49]	< 0·0001	< 0·0001	62 (2·08)	1·99 [1·55-2·56]	< 0·0001	< 0·0001	72 (2·43)	2·14 [1·7-2·7]	< 0·0001	< 0·0001	76 (2·57)	2·06 [1·64-2·58]	< 0·0001	< 0·0001	82 (2·78)	2 [1·61-2·49]	< 0·0001	< 0·0001	96 (3·27)	2·07 [1·7-2·53]	< 0·0001	< 0·0001	118 (4·04)	2·17 [1·81-2·6]	< 0·0001	< 0·0001	149 (5·16)	2·01 [1·71-2·36]	< 0·0001
(e.g., ostrich, llama)	Female	1437 (0·43)	27 (1·88)	1·75 [1·2-2·56]	3·6e-03	4·3e-03	27 (1·88)	1·62 [1·11-2·37]	0·01	0·01	31 (2·16)	1·73 [1·21-2·46]	2·5e-03	3·2e-03	34 (2·38)	1·74 [1·24-2·44]	1·2e-03	1·8e-03	37 (2·59)	1·76 [1·27-2·43]	6·0e-04	9·8e-04	42 (2·95)	1·86 [1·37-2·52]	< 0·0001	2·0e-04	44 (3·1)	1·81 [1·34-2·43]	< 0·0001	2·4e-04	45 (3·17)	1·68 [1·25-2·25]	5·1e-04	9·4e-04	49 (3·46)	1·65 [1·25-2·19]	4·5e-04	9·4e-04	59 (4·2)	1·77 [1·37-2·28]	< 0·0001	< 0·0001	74 (5·32)	1·91 [1·52-2·4]	< 0·0001	< 0·0001	93 (6·78)	1·8 [1·47-2·21]	< 0·0001
	Male	1560 (0·21)	12 (0·77)	1·65 [0·94-2·91]	0·08	0·09	12 (0·77)	1·52 [0·86-2·68]	0·15	0·15	16 (1·03)	1·88 [1·15-3·07]	0·01	0·02	17 (1·09)	1·84 [1·14-2·96]	0·01	0·02	18 (1·16)	1·8 [1·13-2·86]	0·01	0·02	20 (1·29)	1·84 [1·19-2·86]	6·4e-03	0·01	28 (1·81)	2·37 [1·63-3·43]	< 0·0001	< 0·0001	31 (2·01)	2·37 [1·67-3·37]	< 0·0001	< 0·0001	33 (2·14)	2·27 [1·61-3·19]	< 0·0001	< 0·0001	37 (2·41)	2·22 [1·61-3·06]	< 0·0001	< 0·0001	44 (2·88)	2·19 [1·63-2·94]	< 0·0001	< 0·0001	56 (3·69)	1·97 [1·52-2·56]	< 0·0001
Poultry and rabbit farming	Both sexes	25540 (2·35)	447 (1·75)	1·35 [1·23-1·49]	< 0·0001	< 0·0001	484 (1·9)	1·36 [1·24-1·49]	< 0·0001	< 0·0001	522 (2·05)	1·35 [1·24-1·48]	< 0·0001	< 0·0001	560 (2·2)	1·34 [1·23-1·46]	< 0·0001	< 0·0001	604 (2·38)	1·34 [1·24-1·46]	< 0·0001	< 0·0001	655 (2·59)	1·35 [1·25-1·46]	< 0·0001	< 0·0001	725 (2·87)	1·37 [1·28-1·48]	< 0·0001	< 0·0001	796 (3·16)	1·38 [1·29-1·48]	< 0·0001	< 0·0001	884 (3·52)	1·39 [1·3-1·49]	< 0·0001	< 0·0001	1005 (4·02)	1·4 [1·32-1·49]	< 0·0001	< 0·0001	1184 (4·77)	1·41 [1·33-1·49]	< 0·0001	< 0·0001	1620 (6·65)	1·42 [1·36-1·5]	< 0·0001
	Female	9995 (2·96)	254 (2·54)	1·45 [1·28-1·64]	< 0·0001	< 0·0001	274 (2·75)	1·45 [1·29-1·64]	< 0·0001	< 0·0001	288 (2·89)	1·41 [1·25-1·59]	< 0·0001	< 0·0001	306 (3·08)	1·39 [1·24-1·56]	< 0·0001	< 0·0001	325 (3·27)	1·37 [1·22-1·53]	< 0·0001	< 0·0001	347 (3·5)	1·36 [1·22-1·52]	< 0·0001	< 0·0001	376 (3·81)	1·37 [1·23-1·52]	< 0·0001	< 0·0001	414 (4·21)	1·39 [1·26-1·53]	< 0·0001	< 0·0001	455 (4·65)	1·39 [1·26-1·52]	< 0·0001	< 0·0001	511 (5·25)	1·39 [1·28-1·52]	< 0·0001	< 0·0001	597 (6·19)	1·41 [1·3-1·53]	< 0·0001	< 0·0001	824 (8·74)	1·48 [1·38-1·59]	< 0·0001
	Male	15545 (2·07)	193 (1·24)	1·25 [1·09-1·44]	2·1e-03	2·2e-03	210 (1·35)	1·25 [1·09-1·44]	1·2e-03	1·5e-03	234 (1·51)	1·29 [1·13-1·47]	1·2e-04	1·5e-04	254 (1·64)	1·29 [1·14-1·46]	< 0·0001	< 0·0001	279 (1·8)	1·31 [1·16-1·47]	< 0·0001	< 0·0001	308 (2)	1·33 [1·19-1·49]	< 0·0001	< 0·0001	349 (2·27)	1·38 [1·24-1·53]	< 0·0001	< 0·0001	382 (2·49)	1·37 [1·24-1·52]	< 0·0001	< 0·0001	429 (2·8)	1·39 [1·26-1·53]	< 0·0001	< 0·0001	494 (3·24)	1·41 [1·29-1·54]	< 0·0001	< 0·0001	587 (3·87)	1·4 [1·29-1·52]	< 0·0001	< 0·0001	796 (5·33)	1·36 [1·27-1·46]	< 0·0001
Unspecified small animal farming	Both sexes	19896 (1·83)	142 (0·71)	0·79 [0·67-0·93]	5·6e-03	0·02	156 (0·79)	0·8 [0·69-0·94]	6·8e-03	0·02	171 (0·86)	0·81 [0·7-0·95]	7·7e-03	0·02	185 (0·93)	0·81 [0·7-0·94]	5·0e-03	0·02	203 (1·02)	0·83 [0·72-0·95]	7·1e-03	0·02	228 (1·15)	0·86 [0·75-0·98]	0·02	0·04	249 (1·26)	0·86 [0·76-0·98]	0·02	0·04	282 (1·43)	0·89 [0·79-1·0]	0·04	0·07	315 (1·6)	0·89 [0·8-1·0]	0·05	0·07	366 (1·86)	0·91 [0·82-1·01]	0·09	0·11	442 (2·26)	0·93 [0·85-1·02]	0·14	0·16	614 (3·16)	0·94 [0·87-1·02]	0·16
(e.g., frogs, snails, bees)	Female	8596 (2·55)	54 (0·63)	0·47 [0·36-0·62]	< 0·0001	< 0·0001	62 (0·72)	0·5 [0·39-0·64]	< 0·0001	< 0·0001	68 (0·79)	0·51 [0·4-0·65]	< 0·0001	< 0·0001	75 (0·88)	0·52 [0·41-0·65]	< 0·0001	< 0·0001	86 (1)	0·55 [0·44-0·68]	< 0·0001	< 0·0001	98 (1·15)	0·58 [0·48-0·71]	< 0·0001	< 0·0001	107 (1·25)	0·59 [0·48-0·71]	< 0·0001	< 0·0001	118 (1·38)	0·59 [0·49-0·71]	< 0·0001	< 0·0001	143 (1·68)	0·65 [0·55-0·76]	< 0·0001	< 0·0001	169 (1·99)	0·68 [0·58-0·79]	< 0·0001	< 0·0001	203 (2·4)	0·7 [0·61-0·8]	< 0·0001	< 0·0001	277 (3·31)	0·71 [0·63-0·8]	< 0·0001
	Male	11300 (1·5)	88 (0·78)	1·24 [1-1·53]	0·05	0·06	94 (0·83)	1·22 [0·99-1·49]	0·06	0·06	103 (0·91)	1·23 [1·01-1·49]	0·04	0·05	110 (0·98)	1·2 [1·0-1·45]	0·05	0·06	117 (1·04)	1·18 [0·99-1·42]	0·07	0·07	130 (1·15)	1·21 [1·02-1·44]	0·03	0·05	142 (1·26)	1·2 [1·02-1·42]	0·03	0·05	164 (1·46)	1·26 [1·08-1·47]	3·7e-03	0·02	172 (1·53)	1·18 [1·01-1·37]	0·03	0·05	197 (1·76)	1·17 [1·02-1·35]	0·03	0·05	239 (2·14)	1·18 [1·04-1·34]	0·01	0·05	337 (3·05)	1·18 [1·06-1·31]	3·2e-03
Shellfish farming	Both sexes	3795 (0·35)	42 (1·11)	1·39 [1·03-1·89]	0·03	0·04	46 (1·21)	1·41 [1·05-1·88]	0·02	0·04	49 (1·29)	1·38 [1·04-1·83]	0·02	0·04	50 (1·32)	1·3 [0·98-1·71]	0·07	0·07	54 (1·43)	1·3 [0·99-1·69]	0·06	0·07	60 (1·59)	1·33 [1·03-1·71]	0·03	0·04	70 (1·86)	1·42 [1·12-1·8]	3·3e-03	7·1e-03	80 (2·13)	1·48 [1·19-1·84]	5·0e-04	1·3e-03	90 (2·4)	1·49 [1·21-1·84]	1·5e-04	6·4e-04	99 (2·65)	1·44 [1·18-1·75]	2·9e-04	9·5e-04	120 (3·23)	1·47 [1·23-1·75]	< 0·0001	1·9e-04	159 (4·32)	1·41 [1·2-1·64]	< 0·0001
(e.g., oyster farming, scallop aquaculture)	Female	725 (0·22)	14 (1·93)	1·34 [0·79-2·27]	0·27	0·41	14 (1·93)	1·24 [0·74-2·1]	0·42	0·51	15 (2·07)	1·23 [0·74-2·04]	0·42	0·51	15 (2·07)	1·14 [0·69-1·89]	0·62	0·63	16 (2·21)	1·13 [0·69-1·84]	0·63	0·63	20 (2·78)	1·32 [0·85-2·05]	0·21	0·36	23 (3·21)	1·41 [0·94-2·12]	0·1	0·24	26 (3·65)	1·47 [1·0-2·16]	0·05	0·2	27 (3·79)	1·38 [0·95-2·01]	0·09	0·24	28 (3·94)	1·28 [0·88-1·85]	0·2	0·36	36 (5·12)	1·42 [1·03-1·97]	0·03	0·2	45 (6·48)	1·34 [1-1·8]	0·05
	Male	3070 (0·41)	28 (0·91)	1·64 [1·13-2·37]	9·4e-03	0·01	32 (1·04)	1·72 [1·21-2·43]	2·3e-03	4·2e-03	34 (1·11)	1·68 [1·2-2·35]	2·6e-03	4·3e-03	35 (1·14)	1·58 [1·13-2·2]	7·0e-03	9·1e-03	38 (1·24)	1·58 [1·15-2·18]	4·8e-03	6·9e-03	40 (1·31)	1·53 [1·12-2·08]	7·7e-03	9·1e-03	47 (1·54)	1·63 [1·22-2·17]	8·2e-04	1·8e-03	54 (1·77)	1·69 [1·29-2·2]	1·3e-04	3·3e-04	63 (2·08)	1·76 [1·37-2·25]	< 0·0001	< 0·0001	71 (2·35)	1·72 [1·36-2·17]	< 0·0001	< 0·0001	84 (2·79)	1·67 [1·35-2·07]	< 0·0001	< 0·0001	114 (3·82)	1·59 [1·32-1·91]	< 0·0001
Unspecified and mixed farming	Both sexes	127900 (11·7)	2126 (1·66)	1·33 [1·27-1·39]	< 0·0001	< 0·0001	2269 (1·78)	1·31 [1·25-1·37]	< 0·0001	< 0·0001	2443 (1·91)	1·31 [1·25-1·37]	< 0·0001	< 0·0001	2631 (2·07)	1·31 [1·26-1·36]	< 0·0001	< 0·0001	2832 (2·23)	1·31 [1·26-1·36]	< 0·0001	< 0·0001	3044 (2·4)	1·3 [1·25-1·35]	< 0·0001	< 0·0001	3270 (2·58)	1·29 [1·24-1·34]	< 0·0001	< 0·0001	3536 (2·8)	1·28 [1·24-1·33]	< 0·0001	< 0·0001	3863 (3·06)	1·27 [1·23-1·32]	< 0·0001	< 0·0001	4312 (3·43)	1·26 [1·22-1·31]	< 0·0001	< 0·0001	4955 (3·96)	1·24 [1·2-1·28]	< 0·0001	< 0·0001	6690 (5·42)	1·24 [1·21-1·27]	< 0·0001
(e.g., polyculture, mixed farming, diversified farming)	Female	39338 (11·7)	972 (2·47)	1·39 [1·3-1·49]	< 0·0001	< 0·0001	1026 (2·61)	1·36 [1·27-1·45]	< 0·0001	< 0·0001	1104 (2·82)	1·36 [1·28-1·45]	< 0·0001	< 0·0001	1192 (3·05)	1·38 [1·29-1·46]	< 0·0001	< 0·0001	1278 (3·27)	1·38 [1·3-1·46]	< 0·0001	< 0·0001	1356 (3·48)	1·37 [1·29-1·45]	< 0·0001	< 0·0001	1443 (3·71)	1·35 [1·28-1·43]	< 0·0001	< 0·0001	1549 (4)	1·34 [1·27-1·42]	< 0·0001	< 0·0001	1678 (4·34)	1·33 [1·26-1·4]	< 0·0001	< 0·0001	1839 (4·78)	1·32 [1·25-1·38]	< 0·0001	< 0·0001	2072 (5·42)	1·29 [1·23-1·35]	< 0·0001	< 0·0001	2679 (7·12)	1·29 [1·24-1·34]	< 0·0001
	Male	88562 (11·8)	1154 (1·3)	1·24 [1·17-1·32]	< 0·0001	< 0·0001	1243 (1·4)	1·23 [1·16-1·3]	< 0·0001	< 0·0001	1339 (1·52)	1·22 [1·16-1·3]	< 0·0001	< 0·0001	1439 (1·63)	1·21 [1·15-1·28]	< 0·0001	< 0·0001	1554 (1·76)	1·21 [1·15-1·28]	< 0·0001	< 0·0001	1688 (1·92)	1·22 [1·15-1·28]	< 0·0001	< 0·0001	1827 (2·08)	1·2 [1·15-1·27]	< 0·0001	< 0·0001	1987 (2·26)	1·2 [1·14-1·25]	< 0·0001	< 0·0001	2185 (2·5)	1·19 [1·14-1·25]	< 0·0001	< 0·0001	2473 (2·83)	1·19 [1·14-1·24]	< 0·0001	< 0·0001	2883 (3·32)	1·17 [1·12-1·22]	< 0·0001	< 0·0001	4011 (4·68)	1·18 [1·14-1·22]	< 0·0001
Salt works/salt evaporation pond	Both sexes	974 (0·09)	9 (0·92)	0·83 [0·43-1·59]	0·57	0·96	11 (1·13)	0·93 [0·52-1·68]	0·81	0·96	13 (1·34)	1·01 [0·59-1·75]	0·96	0·96	13 (1·34)	0·93 [0·54-1·6]	0·79	0·96	14 (1·44)	0·92 [0·55-1·56]	0·76	0·96	15 (1·55)	0·91 [0·55-1·51]	0·71	0·96	16 (1·65)	0·88 [0·54-1·44]	0·62	0·96	17 (1·76)	0·85 [0·53-1·36]	0·49	0·96	22 (2·29)	0·98 [0·65-1·49]	0·93	0·96	24 (2·5)	0·93 [0·62-1·39]	0·73	0·96	30 (3·15)	0·97 [0·68-1·39]	0·87	0·96	40 (4·24)	0·92 [0·67-1·25]	0·6
	Female	221 ()	0	NC	NC	NC	1 (0·45)	NC	NC	NC	1 (0·45)	NC	NC	NC	1 (0·45)	NC	NC	NC	1 (0·45)	NC	NC	NC	1 (0·45)	NC	NC	NC	1 (0·45)	NC	NC	NC	1 (0·45)	NC	NC	NC	1 (0·45)	NC	NC	NC	2 (0·90)	NC	NC	NC	3 (1·38)	0·3 [0·1-0·93]	0·04	0·05	6 (2·79)	0·45 [0·2-0·99]	0·05
	Male	753 (0·1)	9 (1·2)	1·4 [0·73-2·68]	0·32	0·32	10 (1·33)	1·42 [0·76-2·64]	0·27	0·32	12 (1)	1·57 [0·89-2·76]	0·12	0·32	12 (1)	1·43 [0·81-2·52]	0·22	0·32	13 (1·74)	1·43 [0·83-2·46]	0·2	0·32	14 (1·87)	1·41 [0·83-2·37]	0·2	0·32	15 (2·01)	1·36 [0·82-2·26]	0·23	0·32	16 (2·14)	1·3 [0·8-2·12]	0·29	0·32	21 (2·83)	1·52 [0·99-2·33]	0·06	0·32	22 (2·97)	1·37 [0·9-2·08]	0·14	0·32	27 (3·67)	1·38 [0·95-2·01]	0·1	0·32	34 (4·67)	1·2 [0·86-1·68]	0·29
Wood production	Both sexes	11385 (1·05)	101 (0·89)	1·15 [0·94-1·4]	0·17	0·31	107 (0·94)	1·12 [0·93-1·35]	0·25	0·32	113 (0·99)	1·09 [0·91-1·31]	0·36	0·39	125 (1·1)	1·11 [0·93-1·32]	0·26	0·32	135 (1·19)	1·1 [0·93-1·31]	0·26	0·32	146 (1·29)	1·1 [0·93-1·29]	0·27	0·32	167 (1·48)	1·15 [0·98-1·33]	0·08	0·21	182 (1·61)	1·13 [0·98-1·31]	0·1	0·22	213 (1·89)	1·19 [1·04-1·36]	0·01	0·04	259 (2·31)	1·26 [1·12-1·43]	1·9e-04	8·3e-04	322 (2·88)	1·31 [1·18-1·47]	< 0·0001	< 0·0001	504 (4·59)	1·48 [1·35-1·61]	< 0·0001
(e.g., lopping)	Female	297 (0·09)	8 (2·69)	2·39 [1·19-4·78]	0·01	0·03	8 (2·69)	2·22 [1·11-4·44]	0·02	0·03	8 (2·69)	2·06 [1·03-4·12]	0·04	0·04	10 (3·39)	2·39 [1·29-4·45]	5·8e-03	0·02	10 (3·39)	2·23 [1·2-4·15]	0·01	0·03	10 (3·39)	2·07 [1·12-3·86]	0·02	0·03	10 (3·39)	1·93 [1·04-3·58]	0·04	0·04	11 (3·74)	1·95 [1·08-3·52]	0·03	0·03	12 (4·1)	1·95 [1·11-3·44]	0·02	0·03	14 (4·81)	2·04 [1·21-3·45]	7·5e-03	0·02	17 (5·9)	2·17 [1·35-3·49]	1·4e-03	8·5e-03	22 (7·77)	2·18 [1·43-3·31]	2·6e-04
	Male	11088 (1·48)	93 (0·84)	1·19 [0·97-1·46]	0·1	0·18	99 (0·89)	1·16 [0·95-1·42]	0·14	0·18	105 (0·95)	1·14 [0·94-1·38]	0·2	0·21	115 (1·04)	1·14 [0·95-1·37]	0·16	0·19	125 (1·13)	1·15 [0·96-1·37]	0·13	0·18	136 (1·23)	1·14 [0·97-1·36]	0·12	0·18	157 (1·42)	1·21 [1·03-1·41]	0·02	0·05	171 (1·55)	1·19 [1·02-1·38]	0·03	0·06	201 (1·83)	1·25 [1·09-1·44]	1·6e-03	5·2e-03	245 (2·24)	1·33 [1·17-1·51]	< 0·0001	< 0·0001	305 (2·8)	1·38 [1·23-1·55]	< 0·0001	< 0·0001	482 (4·51)	1·55 [1·42-1·7]	< 0·0001
Stationary sawmill	Both sexes	787 (0·07)	10 (1·27)	1·25 [0·67-2·33]	0·48	0·48	12 (1·53)	1·39 [0·79-2·45]	0·25	0·33	12 (1·53)	1·28 [0·73-2·26]	0·39	0·42	13 (1·66)	1·28 [0·74-2·2]	0·37	0·42	16 (2·05)	1·46 [0·9-2·39]	0·13	0·21	19 (2·44)	1·61 [1·02-2·52]	0·04	0·07	23 (2·97)	1·78 [1·19-2·69]	5·5e-03	0·01	24 (3·1)	1·69 [1·13-2·52]	0·01	0·02	28 (3·64)	1·78 [1·23-2·58]	2·3e-03	0·01	34 (4·46)	1·9 [1·36-2·66]	1·8e-04	2·3e-03	38 (5·01)	1·79 [1·3-2·46]	3·5e-04	2·3e-03	45 (5·98)	1·52 [1·14-2·04]	4·8e-03
(e.g., edging, trimming, decking, debarking)	Female	52 (0·02)	3 (5·77)	3·23 [1·04-10]	0·04	0·06	3 (5·77)	2·99 [0·97-9·28]	0·06	0·07	3 (5·77)	2·77 [0·89-8·58]	0·08	0·09	3 (5·77)	2·56 [0·82-7·93]	0·1	0·1	4 (7·84)	3·2 [1·2-8·54]	0·02	0·03	4 (7·84)	2·97 [1·11-7·92]	0·03	0·04	6 (12·2)	4·25 [1·91-9·47]	3·9e-04	9·4e-04	7 (14·6)	4·65 [2·22-9·77]	< 0·0001	2·9e-04	7 (14·6)	4·23 [2·02-8·87]	1·4e-04	5·5e-04	8 (17)	4·36 [2·18-8·71]	< 0·0001	2·9e-04	8 (17)	3·76 [1·88-7·51]	1·8e-04	5·5e-04	8 (17)	2·86 [1·43-5·72]	3·0e-03
	Male	735 (0·1)	7 (0·95)	1·07 [0·51-2·25]	0·85	0·85	9 (1·23)	1·28 [0·66-2·45]	0·47	0·6	9 (1·23)	1·18 [0·61-2·26]	0·63	0·68	10 (1·37)	1·2 [0·65-2·23]	0·57	0·67	12 (1·64)	1·33 [0·76-2·35]	0·32	0·46	15 (2·06)	1·54 [0·93-2·55]	0·1	0·18	17 (2·34)	1·59 [0·99-2·56]	0·06	0·15	17 (2·34)	1·44 [0·89-2·31]	0·14	0·22	21 (2·91)	1·6 [1·04-2·45]	0·03	0·11	26 (3·63)	1·73 [1·18-2·54]	5·2e-03	0·03	30 (4·21)	1·67 [1·16-2·38]	5·2e-03	0·03	37 (5·25)	1·46 [1·06-2·02]	0·02
Agricultural work companies	Both sexes	15557 (1·43)	138 (0·89)	1·16 [0·98-1·37]	0·09	0·12	148 (0·95)	1·14 [0·97-1·34]	0·11	0·13	159 (1·02)	1·13 [0·97-1·32]	0·12	0·13	174 (1·12)	1·14 [0·98-1·32]	0·09	0·12	191 (1·23)	1·16 [1-1·33]	0·05	0·07	213 (1·38)	1·19 [1·04-1·36]	0·01	0·02	240 (1·55)	1·23 [1·08-1·39]	1·7e-03	3·7e-03	274 (1·78)	1·27 [1·13-1·43]	< 0·0001	2·1e-04	301 (1·96)	1·26 [1·12-1·41]	< 0·0001	2·1e-04	361 (2·35)	1·32 [1·19-1·47]	< 0·0001	< 0·0001	440 (2·88)	1·36 [1·23-1·49]	< 0·0001	< 0·0001	656 (4·36)	1·46 [1·35-1·58]	< 0·0001
(e.g., pesticide applications, harvest reaping)	Female	1866 (0·55)	28 (1·5)	1·36 [0·94-1·97]	0·11	0·12	31 (1·66)	1·4 [0·98-1·99]	0·06	0·08	32 (1·72)	1·33 [0·94-1·89]	0·11	0·12	37 (1·99)	1·43 [1·03-1·97]	0·03	0·05	42 (2·27)	1·5 [1·11-2·04]	8·5e-03	0·02	42 (2·27)	1·39 [1·03-1·89]	0·03	0·05	45 (2·43)	1·38 [1·03-1·85]	0·03	0·05	53 (2·88)	1·49 [1·13-1·95]	4·0e-03	0·02	55 (2·99)	1·4 [1·07-1·82]	0·01	0·03	63 (3·44)	1·43 [1·11-1·83]	5·0e-03	0·02	73 (4·01)	1·42 [1·13-1·79]	2·8e-03	0·02	107 (5·99)	1·6 [1·32-1·93]	< 0·0001
	Male	13691 (1·82)	110 (0·8)	1·16 [0·96-1·4]	0·13	0·2	117 (0·86)	1·13 [0·94-1·36]	0·18	0·2	127 (0·93)	1·13 [0·95-1·35]	0·16	0·2	137 (1)	1·12 [0·95-1·33]	0·17	0·2	149 (1·09)	1·13 [0·96-1·33]	0·14	0·2	171 (1·25)	1·19 [1·03-1·39]	0·02	0·04	195 (1·43)	1·24 [1·08-1·43]	2·5e-03	5·3e-03	221 (1·63)	1·28 [1·12-1·46]	2·8e-04	7·4e-04	246 (1·81)	1·28 [1·13-1·45]	1·3e-04	4·2e-04	298 (2·21)	1·36 [1·21-1·52]	< 0·0001	< 0·0001	367 (2·73)	1·4 [1·26-1·55]	< 0·0001	< 0·0001	549 (4·14)	1·49 [1·37-1·62]	< 0·0001
Gardening, landscaping and reforestation companies	Both sexes	48878 (4·49)	449 (0·92)	1·29 [1·17-1·42]	< 0·0001	< 0·0001	485 (0·99)	1·28 [1·17-1·4]	< 0·0001	< 0·0001	530 (1·09)	1·29 [1·18-1·41]	< 0·0001	< 0·0001	586 (1·2)	1·3 [1·2-1·42]	< 0·0001	< 0·0001	639 (1·31)	1·31 [1·21-1·42]	< 0·0001	< 0·0001	708 (1·46)	1·33 [1·23-1·44]	< 0·0001	< 0·0001	788 (1·62)	1·35 [1·25-1·45]	< 0·0001	< 0·0001	919 (1·9)	1·42 [1·33-1·52]	< 0·0001	< 0·0001	1079 (2·24)	1·49 [1·4-1·59]	< 0·0001	< 0·0001	1265 (2·63)	1·52 [1·43-1·61]	< 0·0001	< 0·0001	1584 (3·32)	1·58 [1·5-1·67]	< 0·0001	< 0·0001	2309 (4·91)	1·64 [1·57-1·71]	< 0·0001
	Female	2531 (0·75)	41 (1·62)	1·47 [1·08-1·99]	0·02	0·02	43 (1·7)	1·42 [1·05-1·92]	0·02	0·02	46 (1·82)	1·4 [1·05-1·88]	0·02	0·02	53 (2·1)	1·49 [1·14-1·96]	3·7e-03	5·4e-03	59 (2·35)	1·54 [1·19-1·99]	9·8e-04	1·6e-03	65 (2·59)	1·57 [1·23-2·01]	2·8e-04	5·2e-04	71 (2·84)	1·58 [1·25-2]	1·2e-04	2·6e-04	85 (3·42)	1·73 [1·4-2·14]	< 0·0001	< 0·0001	95 (3·84)	1·75 [1·43-2·14]	< 0·0001	< 0·0001	107 (4·34)	1·73 [1·43-2·1]	< 0·0001	< 0·0001	129 (5·28)	1·79 [1·5-2·13]	< 0·0001	< 0·0001	169 (7·03)	1·75 [1·5-2·03]	< 0·0001
	Male	46347 (6·17)	408 (0·88)	1·47 [1·33-1·63]	< 0·0001	< 0·0001	442 (0·95)	1·47 [1·33-1·62]	< 0·0001	< 0·0001	484 (1·05)	1·48 [1·35-1·62]	< 0·0001	< 0·0001	533 (1·15)	1·49 [1·36-1·63]	< 0·0001	< 0·0001	580 (1·26)	1·49 [1·37-1·62]	< 0·0001	< 0·0001	643 (1·39)	1·52 [1·4-1·64]	< 0·0001	< 0·0001	717 (1·56)	1·53 [1·42-1·65]	< 0·0001	< 0·0001	834 (1·82)	1·61 [1·5-1·73]	< 0·0001	< 0·0001	984 (2·15)	1·7 [1·59-1·81]	< 0·0001	< 0·0001	1158 (2·54)	1·73 [1·63-1·84]	< 0·0001	< 0·0001	1455 (3·21)	1·79 [1·7-1·89]	< 0·0001	< 0·0001	2140 (4·8)	1·84 [1·76-1·93]	< 0·0001
Company representative/authorized representative	Both sexes	1931 (0·18)	13 (0·67)	0·85 [0·49-1·46]	0·56	0·94	16 (0·83)	0·97 [0·6-1·59]	0·91	0·94	17 (0·88)	0·96 [0·59-1·54]	0·85	0·94	17 (0·88)	0·88 [0·55-1·42]	0·61	0·94	18 (0·94)	0·87 [0·55-1·38]	0·55	0·94	21 (1·09)	0·94 [0·61-1·44]	0·77	0·94	21 (1·09)	0·87 [0·57-1·33]	0·51	0·94	26 (1·36)	0·99 [0·67-1·45]	0·94	0·94	27 (1·41)	0·93 [0·64-1·35]	0·7	0·94	30 (1·57)	0·92 [0·64-1·31]	0·63	0·94	34 (1·78)	0·89 [0·64-1·25]	0·51	0·94	42 (2·21)	0·83 [0·61-1·12]	0·22
	Female	1496 (0·44)	11 (0·74)	0·76 [0·42-1·38]	0·37	0·69	14 (0·94)	0·9 [0·53-1·52]	0·7	0·71	15 (1·01)	0·89 [0·54-1·48]	0·66	0·71	15 (1·01)	0·83 [0·5-1·37]	0·46	0·69	15 (1·01)	0·76 [0·46-1·27]	0·3	0·69	18 (1·21)	0·85 [0·54-1·35]	0·5	0·69	18 (1·21)	0·79 [0·5-1·25]	0·31	0·69	23 (1·55)	0·93 [0·62-1·39]	0·71	0·71	24 (1·62)	0·88 [0·59-1·31]	0·52	0·69	27 (1·82)	0·88 [0·6-1·28]	0·51	0·69	29 (1·96)	0·82 [0·57-1·17]	0·27	0·69	35 (2·38)	0·74 [0·53-1·03]	0·08
	Male	437 (0·06)	0	NC	NC	NC	2 (0·46)	NC	NC	NC	2 (0·46)	NC	NC	NC	2 (0·46)	NC	NC	NC	3 (0·69)	1·54 [0·5-4·78]	0·45	0·91	3 (0·69)	1·42 [0·46-4·42]	0·54	0·91	3 (0·69)	1·31 [0·42-4·05]	0·64	0·91	3 (0·69)	1·18 [0·38-3·67]	0·77	0·91	3 (0·69)	1·07 [0·34-3·31]	0·91	0·91	3 (0·69)	0·94 [0·3-2·91]	0·91	0·91	5 (1·16)	1·31 [0·55-3·15]	0·55	0·91	7 (1·63)	1·33 [0·63-2·79]	0·45
Rural craftsperson	Both sexes	7701 (0·71)	0	NC	NC	NC	0	NC	NC	NC	0	0	NC	NC	NC	NC	NC	NC	0	NC	NC	NC	0	NC	NC	NC	0	NC	NC	NC	0	NC	NC	NC	0	NC	NC	NC	0	NC	NC	NC	1 (0·01)	NC	NC	NC	5 (0·07)	0·03 [0·01-0·08]	< 0·0001
(e.g., mason, mechanics)	Female	283 (0·08)	0	NC	NC	NC	0	NC	NC	NC	0	0	NC	NC	NC	NC	NC	NC	0	NC	NC	NC	0	NC	NC	NC	0	NC	NC	NC	0	NC	NC	NC	0	NC	NC	NC	0	NC	NC	NC	0	NC	NC	NC	0	NC	NC
	Male	7418 (0·99)	0	NC	NC	NC	0	NC	NC	NC	0	0	NC	NC	NC	NC	NC	NC	0	NC	NC	NC	0	NC	NC	NC	0	NC	NC	NC	0	NC	NC	NC	0	NC	NC	NC	0	NC	NC	NC	1 (0·01)	NC	NC	NC	5 (0·07)	0·03 [0·01-0·08]	< 0·0001
Legend
a the percentages in brackets refer to the ratio of exposed cases in the overall population
b the percentages in brackets refer to the ratio of depression cases in the exposed population
ATD: antidepressant
BH: Benjamini-Hochberg
HR: hazard ratio. Hazard ratios were estimated by Cox models with time to first depression insurance declaration or first antidepressant prescription as the underlying timescale, when the number of exposed cases was sufficient (m ≥ 3), adjusted for sex (both sexes only), age, first year of the farm’s establishment, number of working years, and number of pre-existing medical comorbidities. Results…
LTI: long-term illness declaration for depression (F32: "Depressive episode", or F33: "Major depressive disorder, recurrent")
m: number of exposed depression cases
NC: not calculated
p: p-value
p.adj: p-value adjusted using the Benjamini-Hochberg approach
[truncated: 9 more columns]
